# Supplementary material for: Postbiotics Derived from Lactococcus lactis and Streptococcus thermophilus Attenuate Experimental Periodontitis by Modulating Macrophage Polarization and Osteoclastogenesis
Source: Nutrients. 2025 Aug 14;17(16):2638. doi: 10.3390/nu17162638 (PMC12388978; doi:10.3390/nu17162638)
Supplement: Supplementary file 1 [file nutrients-17-02638-s001.zip]

Archive with 1 entries (1 files):
- nutrients-3789022-supplementary.pdf
